# Supplementary material for: Validation of fNIRS measurement of executive demand during walking with and without dual-task in younger and older adults and people with Parkinson’s disease
Source: Neuroimage Clin. 2024 Jul 1;43:103637. doi: 10.1016/j.nicl.2024.103637 (PMC11278929; doi:10.1016/j.nicl.2024.103637)
Supplement: Supplementary Data 2 [file mmc2.csv]

ROI	type	Contrast	Beta	SE	DF	T	p	q	formula	AIC	BIC	group
BA9_46	cbsi	Straight_walking	0.603019798849205	0.0816872037566392	138	7.38205950402842	1.33185760409545e-11	1.99778640614317e-11	beta ~ -1 + cond + (1|SubjectID)	16377.3263906198	16395.1342259299	OA
BA9_46	cbsi	Straight_walking	0.291968864450962	0.0843570615651546	114	3.46110757100584	0.000758014437216628	0.000758014437216628	beta ~ -1 + cond + (1|SubjectID)	13076.8432697638	13094.0860602799	PD
BA9_46	cbsi	-Straight_walking:hy_HY_1_2+Straight_walking:hy_HY_3_4	-0.105419818910898	0.173943262683077	105	-0.606058649727478	0.545783775193883	0.545783775193883	beta ~ -1 + cond:hy + (1|SubjectID)	13076.8432697638	13094.0860602799	PD
BA9_46	cbsi	-Straight_walking+Straight_walking_and_Aud_Stroop	0.342398452169584	0.104078735225724	123	3.28980220048791	0.00130809123739241	0.00130809123739241	beta ~ -1 + cond + (1|SubjectID)	14240.4034183344	14257.8815503749	YA
BA9_46	cbsi	-Straight_walking+Straight_walking_and_Aud_Stroop	0.0649066379208245	0.0819805646378208	138	0.791732018528702	0.429875726669192	0.429875726669192	beta ~ -1 + cond + (1|SubjectID)	16377.3263906198	16395.1342259299	OA
BA9_46	cbsi	-Straight_walking+Straight_walking_and_Aud_Stroop	0.102563780037419	0.0764930342695408	114	1.34082509625663	0.182642865343033	0.182642865343033	beta ~ -1 + cond + (1|SubjectID)	13076.8432697638	13094.0860602799	PD
BA9_46	cbsi	Straight_walking:balance	-2.3418360855417	6.88161867253098	114	-0.340303088122201	0.734254553687024	0.881105464424429	beta ~ -1 + cond + cond:balance + (1|SubjectID)	17229.1924954813	17229.1924954813	OA
BA9_46	cbsi	Straight_walking:balance	-3.16809932266362	5.35069442151957	105	-0.592091245189049	0.555062307884133	0.751091023328798	beta ~ -1 + cond + cond:balance + (1|SubjectID)	15346.612029027	15346.612029027	PD
BA9_46	cbsi	Straight_walking:updrs_3_motor	-2.36616707767104	1.52897758804893	105	-1.54754856851134	0.124739863139615	0.149687835767538	beta ~ -1 + cond + cond:updrs_3_motor + (1|SubjectID)	15381.0460294394	15381.0460294394	PD
BA9_46	cbsi	Straight_walking:w12	-4.56819744352989	2.48642064579829	105	-1.83725849093536	0.0689998019643657	0.137999603928731	beta ~ -1 + cond + cond:w12 + (1|SubjectID)	15881.3130676481	15881.3130676481	OA
BA9_46	cbsi	Straight_walking:w12	0.926794869548805	0.842386765802421	105	1.100201127526	0.273760465397833	0.3285125584774	beta ~ -1 + cond + cond:w12 + (1|SubjectID)	15344.2255202838	15344.2255202838	PD
BA9_46	cbsi	Straight_walking:st_step_time_var	0.436730249577249	1.7400772879855	132	0.250983248038859	0.802217332995776	0.802217332995776	beta ~ -1 + cond + cond:st_step_time_var + (1|SubjectID)	19720.1103857069	19720.1103857069	OA
BA9_46	cbsi	Straight_walking:st_step_time_var	2.02992262675976	0.902373682350481	111	2.24953660159089	0.0264509316239899	0.0396763974359849	beta ~ -1 + cond + cond:st_step_time_var + (1|SubjectID)	16244.4789964315	16244.4789964315	PD
BA9_46	cbsi	Straight_walking:st_walk_speed	9.78671758372896	4.63173737465356	132	2.1129690204987	0.0364860827529533	0.0729721655059067	beta ~ -1 + cond + cond:st_walk_speed + (1|SubjectID)	19692.0362642994	19692.0362642994	OA
BA9_46	cbsi	Straight_walking:st_walk_speed	-23.7806809342303	6.84247828750497	111	-3.47544850491614	0.000728706443748216	0.00109305966562232	beta ~ -1 + cond + cond:st_walk_speed + (1|SubjectID)	16160.8000722489	16160.8000722489	PD
BA9_46	cbsi	Straight_walking_and_Aud_Stroop:dt_cost_walk_speed	2.75985784863666	1.27150111283802	120	2.17055087154158	0.0319345793465265	0.0383214952158318	beta ~ -1 + cond + cond:dt_cost_walk_speed + (1|SubjectID)	17679.8678222013	17679.8678222013	YA
BA9_46	cbsi	Straight_walking_and_Aud_Stroop:dt_cost_walk_speed	0.595811787558042	0.911071443743234	132	0.653968238879364	0.514269965873093	0.514269965873093	beta ~ -1 + cond + cond:dt_cost_walk_speed + (1|SubjectID)	19651.4915321528	19651.4915321528	OA
BA9_46	cbsi	Straight_walking_and_Aud_Stroop:dt_cost_walk_speed	-2.10071198790781	1.04515425261406	111	-2.00995401650396	0.0468615304706892	0.056233836564827	beta ~ -1 + cond + cond:dt_cost_walk_speed + (1|SubjectID)	16244.1198119982	16244.1198119982	PD
BA9_46	cbsi	anxiety	0.166989815371867	2.05146563590656	119	0.0814002498745599	0.935260399643482	0.935260399643482	beta ~ -1 + cond + hads_anxiety + (1|SubjectID)	15350.6585749371	15350.6585749371	YA
