# Supplementary material for: Validation of fNIRS measurement of executive demand during walking with and without dual-task in younger and older adults and people with Parkinson’s disease
Source: Neuroimage Clin. 2024 Jul 1;43:103637. doi: 10.1016/j.nicl.2024.103637 (PMC11278929; doi:10.1016/j.nicl.2024.103637)
Supplement: Supplementary Data 3 [file mmc3.csv]

ROI	type	Contrast	Beta	SE	DF	T	p	q	formula	AIC	BIC	group
BA9_46	hbd	Straight_walking	0.839778475887894	0.133524234646093	138	6.28933375363454	3.93200454485298e-09	5.89800681727947e-09	beta ~ -1 + cond + (1|SubjectID)	16765.6221580487	16783.4299933588	OA
BA9_46	hbd	Straight_walking	0.69191003834133	0.138803615348883	114	4.98481279901977	2.23433606328595e-06	2.23433606328595e-06	beta ~ -1 + cond + (1|SubjectID)	13421.2874870214	13438.5302775375	PD
BA9_46	hbd	-Straight_walking:hy_HY_1_2+Straight_walking:hy_HY_3_4	-0.596590013982246	0.281378394421743	105	-2.12024101995567	0.03634139076061	0.03634139076061	beta ~ -1 + cond:hy + (1|SubjectID)	13421.2874870214	13438.5302775375	PD
BA9_46	hbd	-Straight_walking+Straight_walking_and_Aud_Stroop	0.254335886348385	0.168131133089174	123	1.51272332301174	0.132915153352861	0.132915153352861	beta ~ -1 + cond + (1|SubjectID)	14478.1401080346	14495.6182400752	YA
BA9_46	hbd	-Straight_walking+Straight_walking_and_Aud_Stroop	0.165662067400128	0.126834198606048	138	1.3061309112275	0.193680931776663	0.193680931776663	beta ~ -1 + cond + (1|SubjectID)	16765.6221580487	16783.4299933588	OA
BA9_46	hbd	-Straight_walking+Straight_walking_and_Aud_Stroop	0.0486226224997396	0.116192367416085	114	0.418466579010496	0.676393308023201	0.676393308023201	beta ~ -1 + cond + (1|SubjectID)	13421.2874870214	13438.5302775375	PD
BA9_46	hbd	Straight_walking:balance	-21.5729250065305	11.259142111169	114	-1.91603630130312	0.057864769973671	0.057864769973671	beta ~ -1 + cond + cond:balance + (1|SubjectID)	17585.8244353534	17585.8244353534	OA
BA9_46	hbd	Straight_walking:balance	9.74129853021745	8.576168864843	105	1.1358566609096	0.258602505443641	0.387903758165462	beta ~ -1 + cond + cond:balance + (1|SubjectID)	15746.5975127498	15746.5975127498	PD
BA9_46	hbd	Straight_walking:updrs_3_motor	-6.26328633017038	2.43869780171305	105	-2.56829129290672	0.0116262794963635	0.0174394192445453	beta ~ -1 + cond + cond:updrs_3_motor + (1|SubjectID)	15704.2504647066	15704.2504647066	PD
BA9_46	hbd	Straight_walking:w12	-10.0755806752037	4.01965644409155	105	-2.50657756834262	0.0137241573515853	0.0274483147031705	beta ~ -1 + cond + cond:w12 + (1|SubjectID)	16117.9870355285	16117.9870355285	OA
BA9_46	hbd	Straight_walking:w12	0.659886088318288	1.34884891696554	105	0.489221646708078	0.625705197686747	0.719384018742346	beta ~ -1 + cond + cond:w12 + (1|SubjectID)	15744.6165169471	15744.6165169471	PD
BA9_46	hbd	Straight_walking:st_step_time_var	5.68497960708373	2.95131268125949	132	1.92625459280636	0.0562222097588342	0.0843333146382512	beta ~ -1 + cond + cond:st_step_time_var + (1|SubjectID)	20048.2836320014	20048.2836320014	OA
BA9_46	hbd	Straight_walking:st_step_time_var	2.71490049665595	1.46210422726782	111	1.85684470780116	0.0659846019481835	0.0989769029222753	beta ~ -1 + cond + cond:st_step_time_var + (1|SubjectID)	16536.6252649791	16536.6252649791	PD
BA9_46	hbd	Straight_walking:st_walk_speed	2.07756552789655	7.54309772811128	132	0.275426038847935	0.783419621157737	0.861049369184452	beta ~ -1 + cond + cond:st_walk_speed + (1|SubjectID)	20095.0870443336	20095.0870443336	OA
BA9_46	hbd	Straight_walking:st_walk_speed	-11.9448726025884	11.4317087621237	111	-1.04488951312029	0.298344208634348	0.358013050361217	beta ~ -1 + cond + cond:st_walk_speed + (1|SubjectID)	16567.3331730884	16567.3331730884	PD
BA9_46	hbd	Straight_walking_and_Aud_Stroop:dt_cost_walk_speed	3.10776193444905	2.08117973334339	120	1.49326936288029	0.137991362650127	0.165589635180152	beta ~ -1 + cond + cond:dt_cost_walk_speed + (1|SubjectID)	17899.001556838	17899.001556838	YA
BA9_46	hbd	Straight_walking_and_Aud_Stroop:dt_cost_walk_speed	-1.22700468115336	1.49886425569362	132	-0.818622951673192	0.414476990356702	0.497372388428042	beta ~ -1 + cond + cond:dt_cost_walk_speed + (1|SubjectID)	20053.0115196317	20053.0115196317	OA
BA9_46	hbd	Straight_walking_and_Aud_Stroop:dt_cost_walk_speed	-3.39220846848789	1.79720521804932	111	-1.88749088552602	0.0617060719723337	0.0925591079585005	beta ~ -1 + cond + cond:dt_cost_walk_speed + (1|SubjectID)	16520.3999030867	16520.3999030867	PD
BA9_46	hbd	anxiety	-3.6537004099296	3.33111047966848	119	-1.09684155846228	0.27492527944915	0.27492527944915	beta ~ -1 + cond + hads_anxiety + (1|SubjectID)	15619.3692359333	15619.3692359333	YA
