# Supplementary material for: Validation of fNIRS measurement of executive demand during walking with and without dual-task in younger and older adults and people with Parkinson’s disease
Source: Neuroimage Clin. 2024 Jul 1;43:103637. doi: 10.1016/j.nicl.2024.103637 (PMC11278929; doi:10.1016/j.nicl.2024.103637)
Supplement: Supplementary Data 4 [file mmc4.csv]

ROI	type	Contrast	Beta	SE	DF	T	p	q	formula	AIC	BIC	group
BA9_46	hbo	Straight_walking	0.853777423963151	0.136802357586833	138	6.24095548515113	5.0067672293163e-09	7.51015084397446e-09	beta ~ -1 + cond + (1|SubjectID)	17094.6756453135	17112.4802600113	OA
BA9_46	hbo	Straight_walking	0.819421261499115	0.145788583149463	114	5.62061338273	1.36952490430217e-07	2.05428735645326e-07	beta ~ -1 + cond + (1|SubjectID)	13762.1682297004	13779.4110202165	PD
BA9_46	hbo	-Straight_walking:hy_HY_1_2+Straight_walking:hy_HY_3_4	-0.685318053751558	0.297305717741674	105	-2.30509543831587	0.0231279343111691	0.0231279343111691	beta ~ -1 + cond:hy + (1|SubjectID)	13762.1682297004	13779.4110202165	PD
BA9_46	hbo	-Straight_walking+Straight_walking_and_Aud_Stroop	0.0271537891407742	0.152334193272624	123	0.178251438875437	0.85881876333849	0.85881876333849	beta ~ -1 + cond + (1|SubjectID)	14650.595185259	14668.0733172995	YA
BA9_46	hbo	-Straight_walking+Straight_walking_and_Aud_Stroop	0.0533885407552825	0.119344207246611	138	0.447349242891707	0.655324289961085	0.655324289961085	beta ~ -1 + cond + (1|SubjectID)	17094.6756453135	17112.4802600113	OA
BA9_46	hbo	-Straight_walking+Straight_walking_and_Aud_Stroop	-0.00799163767173168	0.114697132332046	114	-0.0696760024356675	0.944573616954197	0.944573616954197	beta ~ -1 + cond + (1|SubjectID)	13762.1682297004	13779.4110202165	PD
BA9_46	hbo	Straight_walking:balance	-26.8649346149166	11.686984281349	114	-2.29870546311846	0.023343995148373	0.046687990296746	beta ~ -1 + cond + cond:balance + (1|SubjectID)	17922.2737515934	17922.2737515934	OA
BA9_46	hbo	Straight_walking:balance	12.9262096108147	8.93302818043155	105	1.44701319079352	0.15087213868615	0.211927135090622	beta ~ -1 + cond + cond:balance + (1|SubjectID)	16064.3852741366	16064.3852741366	PD
BA9_46	hbo	Straight_walking:updrs_3_motor	-6.574198539084	2.57765600549326	105	-2.55045612179193	0.0122007618382511	0.0183011427573767	beta ~ -1 + cond + cond:updrs_3_motor + (1|SubjectID)	16023.1007039729	16023.1007039729	PD
BA9_46	hbo	Straight_walking:w12	-13.2049791654161	4.22272193794593	105	-3.12712495860891	0.00228418162360264	0.00456836324720528	beta ~ -1 + cond + cond:w12 + (1|SubjectID)	16514.0042886583	16514.0042886583	OA
BA9_46	hbo	Straight_walking:w12	0.261429343508289	1.39387034029681	105	0.187556428995124	0.851586346122685	0.851586346122685	beta ~ -1 + cond + cond:w12 + (1|SubjectID)	16054.6681091062	16054.6681091062	PD
BA9_46	hbo	Straight_walking:st_step_time_var	6.08384003804194	3.0995979702479	132	1.96278359207835	0.0517742541131266	0.0776613811696899	beta ~ -1 + cond + cond:st_step_time_var + (1|SubjectID)	20454.5002679454	20454.5002679454	OA
BA9_46	hbo	Straight_walking:st_step_time_var	2.97794020907579	1.5695091921845	111	1.8973703524036	0.0603773984141563	0.0905660976212345	beta ~ -1 + cond + cond:st_step_time_var + (1|SubjectID)	16872.2178118868	16872.2178118868	PD
BA9_46	hbo	Straight_walking:st_walk_speed	-4.88579406953677	7.72054412463373	132	-0.632830276035571	0.527939253245606	0.79190887986841	beta ~ -1 + cond + cond:st_walk_speed + (1|SubjectID)	20495.419389633	20495.419389633	OA
BA9_46	hbo	Straight_walking:st_walk_speed	3.63119241315854	11.9557767897901	111	0.303718652246792	0.761910820850235	0.761910820850236	beta ~ -1 + cond + cond:st_walk_speed + (1|SubjectID)	16920.8900753878	16920.8900753878	PD
BA9_46	hbo	Straight_walking_and_Aud_Stroop:dt_cost_walk_speed	4.70143700612581	2.01868249595563	120	2.32896308138848	0.0215336245751318	0.0323004368626978	beta ~ -1 + cond + cond:dt_cost_walk_speed + (1|SubjectID)	18029.6413315212	18029.6413315212	YA
BA9_46	hbo	Straight_walking_and_Aud_Stroop:dt_cost_walk_speed	-2.74200165902991	1.56542484579949	132	-1.75160223525743	0.0821647887031896	0.164329577406379	beta ~ -1 + cond + cond:dt_cost_walk_speed + (1|SubjectID)	20434.4676651969	20434.4676651969	OA
BA9_46	hbo	Straight_walking_and_Aud_Stroop:dt_cost_walk_speed	-2.99626211598593	1.90101415381993	111	-1.57613877306763	0.117839695187742	0.176759542781613	beta ~ -1 + cond + cond:dt_cost_walk_speed + (1|SubjectID)	16878.2031933627	16878.2031933627	PD
BA9_46	hbo	anxiety	-4.21801583036911	3.2213220592098	119	-1.30940519229046	0.192919680292664	0.192919680292664	beta ~ -1 + cond + hads_anxiety + (1|SubjectID)	15753.3273957538	15753.3273957538	YA
