# Supplementary material for: Validation of fNIRS measurement of executive demand during walking with and without dual-task in younger and older adults and people with Parkinson’s disease
Source: Neuroimage Clin. 2024 Jul 1;43:103637. doi: 10.1016/j.nicl.2024.103637 (PMC11278929; doi:10.1016/j.nicl.2024.103637)
Supplement: Supplementary Data 5 [file mmc5.csv]

ROI	type	Contrast	Beta	SE	DF	T	p	q	formula	AIC	BIC	group
BA9_46	hbr	Straight_walking	-0.195766240641228	0.0384328722999699	138	-5.0937187081222	1.13149160666177e-06	3.39447481998532e-06	beta ~ -1 + cond + (1|SubjectID)	16678.5235746277	16696.3314099377	OA
BA9_46	hbr	Straight_walking	-0.0363015128618396	0.0436938365468714	114	-0.830815413128076	0.407814576295688	0.407814576295688	beta ~ -1 + cond + (1|SubjectID)	13114.1467650981	13131.3895556141	PD
BA9_46	hbr	-Straight_walking:hy_HY_1_2+Straight_walking:hy_HY_3_4	-0.060763824917025	0.0915397563707545	105	-0.663797101129691	0.508275096382812	0.508275096382812	beta ~ -1 + cond:hy + (1|SubjectID)	13114.1467650981	13131.3895556141	PD
BA9_46	hbr	-Straight_walking+Straight_walking_and_Aud_Stroop	-0.14352725817607	0.0477135750279673	123	-3.00810111361267	0.00318892417290933	0.00318892417290933	beta ~ -1 + cond + (1|SubjectID)	14275.4334824422	14292.9044202347	YA
BA9_46	hbr	-Straight_walking+Straight_walking_and_Aud_Stroop	0.0477378042059869	0.0368900762586503	138	1.2940554492563	0.197807732619098	0.197807732619098	beta ~ -1 + cond + (1|SubjectID)	16678.5235746277	16696.3314099377	OA
BA9_46	hbr	-Straight_walking+Straight_walking_and_Aud_Stroop	-0.0587457678648317	0.0356870883275733	114	-1.64613507623827	0.102490196483996	0.102490196483996	beta ~ -1 + cond + (1|SubjectID)	13114.1467650981	13131.3895556141	PD
BA9_46	hbr	Straight_walking:balance	2.09324141185143	2.85479553177175	114	0.733236895096412	0.464919090384789	0.557902908461747	beta ~ -1 + cond + cond:balance + (1|SubjectID)	17650.2332167585	17650.2332167585	OA
BA9_46	hbr	Straight_walking:balance	2.56062651799044	3.09674533510678	105	0.826876685325544	0.410182109478481	0.410182109478481	beta ~ -1 + cond + cond:balance + (1|SubjectID)	15344.5185675727	15344.5185675727	PD
BA9_46	hbr	Straight_walking:updrs_3_motor	1.28450822319448	0.809241251810494	105	1.58729948618003	0.115451766287489	0.173177649431233	beta ~ -1 + cond + cond:updrs_3_motor + (1|SubjectID)	15368.1021264498	15368.1021264498	PD
BA9_46	hbr	Straight_walking:w12	2.58976310962371	1.15452556988464	105	2.24314053943602	0.0269879759274692	0.032385571112963	beta ~ -1 + cond + cond:w12 + (1|SubjectID)	16337.7511844553	16337.7511844553	OA
BA9_46	hbr	Straight_walking:w12	0.0923566862479839	0.461240066919074	105	0.200235610199467	0.841683629339732	0.941323651350368	beta ~ -1 + cond + cond:w12 + (1|SubjectID)	15347.6824535462	15347.6824535462	PD
BA9_46	hbr	Straight_walking:st_step_time_var	-1.07570667010109	0.698465005690341	132	-1.54010102344054	0.125929562982737	0.188894344474106	beta ~ -1 + cond + cond:st_step_time_var + (1|SubjectID)	19999.1400836071	19999.1400836071	OA
BA9_46	hbr	Straight_walking:st_step_time_var	-0.807524663280483	0.475315922143046	111	-1.69892197096957	0.0921350657915441	0.138202598687316	beta ~ -1 + cond + cond:st_step_time_var + (1|SubjectID)	16268.1842477736	16268.1842477736	PD
BA9_46	hbr	Straight_walking:st_walk_speed	0.0785465901682448	2.23160841591476	132	0.035197299673226	0.971975585669881	0.971975585669881	beta ~ -1 + cond + cond:st_walk_speed + (1|SubjectID)	20001.8472963472	20001.8472963472	OA
BA9_46	hbr	Straight_walking:st_walk_speed	12.0294308818682	3.61552596425582	111	3.32715931258546	0.00119045786445569	0.00357137359336708	beta ~ -1 + cond + cond:st_walk_speed + (1|SubjectID)	16164.4638444047	16164.4638444047	PD
BA9_46	hbr	Straight_walking_and_Aud_Stroop:dt_cost_walk_speed	-0.757252187174511	0.559565424601155	120	-1.35328623585752	0.178508033898056	0.214209640677667	beta ~ -1 + cond + cond:dt_cost_walk_speed + (1|SubjectID)	17688.7377022774	17688.7377022774	YA
BA9_46	hbr	Straight_walking_and_Aud_Stroop:dt_cost_walk_speed	0.0465807253646169	0.434594577106566	132	0.107182021632072	0.914807310935418	0.914807310935418	beta ~ -1 + cond + cond:dt_cost_walk_speed + (1|SubjectID)	19924.78705027	19924.78705027	OA
BA9_46	hbr	Straight_walking_and_Aud_Stroop:dt_cost_walk_speed	0.255587627254182	0.561468596057434	111	0.455212685177565	0.649845381934055	0.779814458320866	beta ~ -1 + cond + cond:dt_cost_walk_speed + (1|SubjectID)	16243.4234122021	16243.4234122021	PD
BA9_46	hbr	anxiety	-1.46892492622644	0.897507979178126	119	-1.63667060383305	0.104341327282353	0.104341327282353	beta ~ -1 + cond + hads_anxiety + (1|SubjectID)	15301.4231811063	15301.4231811063	YA
