# Supplementary material for: Validation of fNIRS measurement of executive demand during walking with and without dual-task in younger and older adults and people with Parkinson’s disease
Source: Neuroimage Clin. 2024 Jul 1;43:103637. doi: 10.1016/j.nicl.2024.103637 (PMC11278929; doi:10.1016/j.nicl.2024.103637)
Supplement: Supplementary Data 6 [file mmc6.csv]

ROI	type	Contrast	Beta	SE	DF	T	p	q	formula	AIC	BIC	group
BA9_46	hbt	Straight_walking	0.931818722369017	0.14598320753554	138	6.38305417520135	2.45552769730367e-09	3.68329154595551e-09	beta ~ -1 + cond + (1|SubjectID)	17058.8363532318	17076.6474057004	OA
BA9_46	hbt	Straight_walking	1.01768228790661	0.166442149249604	114	6.11433036940931	1.39417224459405e-08	3.80453461525804e-08	beta ~ -1 + cond + (1|SubjectID)	13907.9238091727	13925.1665996888	PD
BA9_46	hbt	-Straight_walking:hy_HY_1_2+Straight_walking:hy_HY_3_4	-0.682464860792914	0.339767523527374	105	-2.00862299524025	0.0471441782538848	0.0471441782538848	beta ~ -1 + cond:hy + (1|SubjectID)	13907.9238091727	13925.1665996888	PD
BA9_46	hbt	-Straight_walking+Straight_walking_and_Aud_Stroop	-0.189684078003303	0.1582214912246	123	-1.19885153739349	0.232890269896328	0.232890269896328	beta ~ -1 + cond + (1|SubjectID)	15083.0560420727	15100.5305791458	YA
BA9_46	hbt	-Straight_walking+Straight_walking_and_Aud_Stroop	-0.04800334513892	0.11704887159786	138	-0.41011369425109	0.682358525626878	0.682358525626878	beta ~ -1 + cond + (1|SubjectID)	17058.8363532318	17076.6474057004	OA
BA9_46	hbt	-Straight_walking+Straight_walking_and_Aud_Stroop	-0.105410575994484	0.122134949859549	114	-0.863066436885614	0.389913035869752	0.389913035869752	beta ~ -1 + cond + (1|SubjectID)	13907.9238091727	13925.1665996888	PD
BA9_46	hbt	Straight_walking:balance	-33.4363879710936	12.6981594555634	114	-2.63316806566358	0.00963271053126666	0.0192654210625333	beta ~ -1 + cond + cond:balance + (1|SubjectID)	17812.9343646072	17812.9343646072	OA
BA9_46	hbt	Straight_walking:balance	14.1717087250644	10.3007876417971	105	1.37578884429773	0.171814646267562	0.206177575521074	beta ~ -1 + cond + cond:balance + (1|SubjectID)	16201.9276511589	16201.9276511589	PD
BA9_46	hbt	Straight_walking:updrs_3_motor	-5.55254712804113	2.94603085912535	105	-1.88475524987869	0.062228042442028	0.093342063663042	beta ~ -1 + cond + cond:updrs_3_motor + (1|SubjectID)	16184.0368461624	16184.0368461624	PD
BA9_46	hbt	Straight_walking:w12	-6.64907890228958	4.57157010311078	105	-1.4544409803024	0.148806915041428	0.297613830082856	beta ~ -1 + cond + cond:w12 + (1|SubjectID)	16417.0021019361	16417.0021019361	OA
BA9_46	hbt	Straight_walking:w12	0.437384524976264	1.59710711008854	105	0.273860483253385	0.784729849303253	0.784729849303253	beta ~ -1 + cond + cond:w12 + (1|SubjectID)	16175.5338511693	16175.5338511693	PD
BA9_46	hbt	Straight_walking:st_step_time_var	6.50929493926874	3.31696481885615	132	1.96242507676445	0.0518164178821738	0.0777246268232607	beta ~ -1 + cond + cond:st_step_time_var + (1|SubjectID)	20420.6856077064	20420.6856077064	OA
BA9_46	hbt	Straight_walking:st_step_time_var	3.40531185474098	1.80041472790362	111	1.89140413148368	0.0611768803915845	0.0917653205873768	beta ~ -1 + cond + cond:st_step_time_var + (1|SubjectID)	17041.615301157	17041.615301157	PD
BA9_46	hbt	Straight_walking:st_walk_speed	-15.4556607681378	8.14320478035406	132	-1.8979825738173	0.0598818819556174	0.119763763911235	beta ~ -1 + cond + cond:st_walk_speed + (1|SubjectID)	20438.2850888807	20438.2850888807	OA
BA9_46	hbt	Straight_walking:st_walk_speed	15.9778636590847	13.4951111517909	111	1.1839742169863	0.238952480246937	0.238952480246937	beta ~ -1 + cond + cond:st_walk_speed + (1|SubjectID)	17046.7686690072	17046.7686690072	PD
BA9_46	hbt	Straight_walking_and_Aud_Stroop:dt_cost_walk_speed	2.39533179506835	2.06313337282531	120	1.16101645517377	0.247939564719512	0.371909347079268	beta ~ -1 + cond + cond:dt_cost_walk_speed + (1|SubjectID)	18483.0123922366	18483.0123922366	YA
BA9_46	hbt	Straight_walking_and_Aud_Stroop:dt_cost_walk_speed	-3.57851119710101	1.67829228260638	132	-2.13223360089793	0.0348394580567053	0.0696789161134106	beta ~ -1 + cond + cond:dt_cost_walk_speed + (1|SubjectID)	20433.8728903018	20433.8728903018	OA
BA9_46	hbt	Straight_walking_and_Aud_Stroop:dt_cost_walk_speed	-2.08903887897281	2.18445462244385	111	-0.956320565100917	0.340988489753166	0.511482734629749	beta ~ -1 + cond + cond:dt_cost_walk_speed + (1|SubjectID)	17018.8344961092	17018.8344961092	PD
BA9_46	hbt	anxiety	-5.6417747569526	3.23432402643925	119	-1.74434432383195	0.0836810594495205	0.111574745932694	beta ~ -1 + cond + hads_anxiety + (1|SubjectID)	16179.2446734545	16179.2446734545	YA
